# Supplementary material for: Evaluation of the Biocompatibility and Osteogenic Properties of Metal Oxide Coatings Applied by Magnetron Sputtering as Potential Biofunctional Surface Modifications for Orthopedic Implants
Source: Materials (Basel). 2022 Jul 29;15(15):5240. doi: 10.3390/ma15155240 (PMC9369574; doi:10.3390/ma15155240)
Supplement: Supplementary file 1 [file materials-15-05240-s001.zip]

Archive with 1 entries (1 files):
- materials-1788699-supplementary.pdf
